# Supplementary material for: DNA methylation enables recurrent endogenization of giant viruses in an animal relative
Source: Sci Adv. 2024 Jul 12;10(28):eado6406. doi: 10.1126/sciadv.ado6406 (PMC11244446; doi:10.1126/sciadv.ado6406)
Supplement: Supplementary file 2 — Tables S1 to S5 [file sciadv.ado6406_tables_s1_to_s5.zip]

Archive with 1 entries (1 files):
- ado6406_Tables_S1_to_S5.xlsx
