# Supplementary material for: DNA methylation enables recurrent endogenization of giant viruses in an animal relative
Source: Sci Adv. 2024 Jul 12;10(28):eado6406. doi: 10.1126/sciadv.ado6406 (PMC11244446; doi:10.1126/sciadv.ado6406)
Supplement: Supplementary file 2 — Tables S1 to S5 [file sciadv.ado6406_tables_s1_to_s5.zip › ado6406_Tables_S1_to_S5.xlsx]

## Sheet: TableS1
Condition	# Videos	Cells tracked
Untreated	30	127
DMSO	45	277
100µM 5-Azacytidine	45	299

## Sheet: TableS2
Isolate	Flowcell	Reads	Total bp	N50	Q20 %	Model	Guppy version	Genome extraction method
A. appalachensis reference	Promethion R9	1613520	5003334606	8644	50.24	dna_r9.4.1_450bps_sup_prom.cfg	5.0.16	QIAGEN Genomic-tip 20/G
A. appalachensis reference	Promethion R9	216423	866394444	6656	45.43	dna_r9.4.1_450bps_sup_prom.cfg	5.0.16	QIAGEN MagAttract HMW DNA Kit
A. appalachensis reference	Promethion R9	700128	4323236949	20861	55.2	dna_r9.4.1_450bps_sup_prom.cfg	5.0.16	QIAGEN Genomic-tip 20/G
Isolate 9181	Promethion R10	840980	2035046142	6964	87.95	dna_r10.4.1_e8.2_400bps_sup.cfg	6.5.7	NEB Monarch® Genomic DNA Purification Kit
Isolate 9181	Promethion R10	2102863	5513448634	6762	83.95	dna_r10.4.1_e8.2_400bps_sup.cfg	6.5.7	Phenol-chloroform extraction, purification with NEB Monarch® Genomic DNA Purification Kit
Isolate 9257	Promethion R10	1060885	3397785188	7467	88.85	dna_r10.4.1_e8.2_400bps_sup.cfg	6.5.7	QIAGEN Genomic-tip 20/G
Isolate 9257	Promethion R10	887534	1933364378	4022	87.47	dna_r10.4.1_e8.2_400bps_sup.cfg	6.5.7	NEB Monarch® Genomic DNA Purification Kit
Isolate 9257	Promethion R10	704157	498463071	870	84.89	dna_r10.4.1_e8.2_400bps_sup.cfg	6.5.7	QIAGEN Genomic-tip 20/G with Short Fragment Eliminator (EXP-SFE001)

## Sheet: TableS3
Sample	RNA input (ng)	Extraction method
A. appalachense drug treatment	200	Monarch® Total RNA Miniprep Kit
A. appalachense development (5h, 20h, 33h)	50	Monarch® Total RNA Miniprep Kit
A. appalachense development (14h)	150	Monarch® Total RNA Miniprep Kit
Amoebidium isolates 9181, 9182, 9183, 9255, 9256, 9257	1000	Monarch® Total RNA Miniprep Kit
S. arctica drug treatment	50	Monarch® Total RNA Miniprep Kit

## Sheet: TableS4
Species	Sample	Input (ng)	Coverage	Reads	Global mCG (uncorrected) (%)	Lambda mCG (%)	pUC19 mCG (%)	Global mCG (corrected) (%)	Extraction method
A. appalachense	Wild type culture	200	16.194	62694892	40.4849	0.19523	91.1489	44.297	Phenol chloroform exctraction
A. appalachense	Development: 5 hours, rep 1	10	8.1921	35067707	45.2255	0.425588	98.3394	45.7545	NEB Monarch® Genomic DNA Purification Kit
A. appalachense	Development: 5 hours, rep 2	10	7.78513	34085402	45.5611	0.40292	98.4926	46.0376	NEB Monarch® Genomic DNA Purification Kit
A. appalachense	Development 14 hours, rep 1	10	7.84807	39814914	42.573	0.401757	98.5046	42.9868	NEB Monarch® Genomic DNA Purification Kit
A. appalachense	Development 14 hours, rep 2	10	6.07753	31080131	42.6399	0.505755	98.3744	43.0517	NEB Monarch® Genomic DNA Purification Kit
A. appalachense	Development 20 hours, rep 1	10	6.78507	31581645	43.0437	0.307399	98.2332	43.6416	NEB Monarch® Genomic DNA Purification Kit
A. appalachense	Development 20 hours, rep 2	10	7.01374	32238853	43.0425	0.82661	98.3764	43.2762	NEB Monarch® Genomic DNA Purification Kit
A. appalachense	Development 33 hours, rep 1	10	5.94436	30799929	45.5775	2.42803	98.5632	44.8841	NEB Monarch® Genomic DNA Purification Kit
A. appalachense	Development 33 hours, rep 2	10	7.59772	31224740	43.887	0.206348	98.3526	44.5057	NEB Monarch® Genomic DNA Purification Kit
A. appalachense	Drug treatment: DMSO rep 1	20	0.803899	3007889	43.3005	0.51395	98.1286	43.8321	NEB Monarch® Genomic DNA Purification Kit
A. appalachense	Drug treatment: DMSO rep 2	20	0.819928	3594095	43.6512	0.440335	98.1574	44.2204	NEB Monarch® Genomic DNA Purification Kit
A. appalachense	Drug treatment DMSO rep 3	20	0.826395	3028382	43.4729	0.0826674	97.7682	44.4182	NEB Monarch® Genomic DNA Purification Kit
A. appalachense	Drug treatment 5-azacytidine rep 1	20	0.801712	3941641	17.7305	0.44428	97.9243	17.733	NEB Monarch® Genomic DNA Purification Kit
A. appalachense	Drug treatment: 5-azacytidine rep 2	20	0.760618	3689367	18.0679	0.0660357	98.2486	18.3351	NEB Monarch® Genomic DNA Purification Kit
A. appalachense	Drug treatment: 5-azacytidine rep 3	20	0.685882	3312253	17.5183	0.128229	98.2921	17.7154	NEB Monarch® Genomic DNA Purification Kit
A. appalachense	Drug treatment: Decitabine rep 1	25	0.342558	1228895	42.5322	0	96.4389	44.1027	NEB Monarch® Genomic DNA Purification Kit
A. appalachense	Drug treatment: Decitabine rep 2	25	0.435574	1593302	42.8148	0.107469	98.3549	43.4692	NEB Monarch® Genomic DNA Purification Kit
A. appalachense	Drug treatment: Decitabine rep 3	25	0.402096	1455947	42.6383	0.0730193	98.2271	43.3658	NEB Monarch® Genomic DNA Purification Kit
A. appalachense	Drug treatment: Decitabine rep 4	25	0.636577	2164969	38.2997	0.254777	97.1181	39.2769	NEB Monarch® Genomic DNA Purification Kit
A. appalachense	Drug treatment: Zebularine rep 1	25	0.415803	1424248	38.7679	0.117739	97.2814	39.7784	NEB Monarch® Genomic DNA Purification Kit
A. appalachense	Drug treatment: Zebularine rep 2	25	0.36925	1348855	37.2645	0	98.3437	37.8921	NEB Monarch® Genomic DNA Purification Kit
A. appalachense	Drug treatment: Zebularine rep 3	25	0.263261	878056	38.6106	0	97.3948	39.6434	NEB Monarch® Genomic DNA Purification Kit
A. appalachense	Drug treatment: Zebularine rep 4	25	0.470649	1730320	42.8854	0.120084	98.085	43.6537	NEB Monarch® Genomic DNA Purification Kit
Sphaeroforma arctica	Wild type culture	50	12.1208	21048095	0.234487	0.205439	98.0894	0.029676	NEB Monarch® Genomic DNA Purification Kit
Chromosphaera perkinsii	Wild type culture	50	27.6959	11240243	0.217145	0.230789	98.0802	-0.0139444	NEB Monarch® Genomic DNA Purification Kit
Creolimax fragrantissima	Wild type culture	50	22.4714	10390947	0.242396	0.361728	98.1522	-0.122028	NEB Monarch® Genomic DNA Purification Kit

## Sheet: TableS5
Group	Phylum	Species	Genome/Transcriptome/Metagenome	DNMT search	ViralRecall search	Capsid/VLTF3 search
Metazoa	Vertebrates	Homo_sapiens.fasta	Genome
Metazoa	Vertebrates	Danio_rerio.fasta	Genome
Metazoa	Vertebrates	Callorhinchus_milii.fasta	Genome
Metazoa	Vertebrates	Petromyzon_marinus.fasta	Genome						Included in search
Metazoa	Urochordate	Ciona_intestinalis.fasta	Genome						Not included in search
Metazoa	Urochordate	Oikopleura_dioica.fasta	Genome
Metazoa	Cephalochordata	Branchiostoma_belcheri.fasta	Genome
Metazoa	Cephalochordata	Branchiostoma_floridae.fasta	Genome
Metazoa	Hemichordata	Saccoglossus_kowalevskii.fasta	Genome
Metazoa	Hemichordata	Ptychodera_flava.fasta	Genome
Metazoa	Echinodermata	Strongylocentrotus_purpuratus.fasta	Genome
Metazoa	Echinodermata	Asterias_rubens	Genome
Metazoa	Echinodermata	Acanthaster_planci.fasta	Genome
Metazoa	Arthropoda	Drosophila_melanogaster.fasta	Genome
Metazoa	Arthropoda	Aedes_aegypti.fasta	Genome
Metazoa	Arthropoda	Apis_mellifera.fasta	Genome
Metazoa	Arthropoda	Bombyx_mori.fasta	Genome
Metazoa	Arthropoda	Tribolium_castaneum.fasta	Genome
Metazoa	Arthropoda	Acyrthosiphon_pisum.fasta	Genome
Metazoa	Arthropoda	Zootermopsis_nevadensis.fasta	Genome
Metazoa	Arthropoda	Daphnia_pulex.fasta	Genome
Metazoa	Arthropoda	Parhyale_hawaiensis.fasta	Genome
Metazoa	Arthropoda	Lepeophtheirus_salmonis.fasta	Genome
Metazoa	Arthropoda	Strigamia_maritima.fasta	Genome
Metazoa	Arthropoda	Limulus_polyphemus.fasta	Genome
Metazoa	Arthropoda	Tetranychus_urticae.fasta	Genome
Metazoa	Arthropoda	Stegodyphus_mimosarum.fasta	Genome
Metazoa	Arthropoda	Centruroides_sculpturatus.fasta	Genome
Metazoa	Tardigrade	Hypsibius_dujardini.fasta	Genome
Metazoa	Tardigrade	Ramazzottius_varieornatus.fasta	Genome
Metazoa	Nematoda	Caenorhabditis_elegans.fasta	Genome
Metazoa	Nematoda	Trichinella_spiralis.fasta	Genome
Metazoa	Nematoda	Romanomermis_culicivorax.fasta	Genome
Metazoa	Nematoda	Ascaris_suum.fasta	Genome
Metazoa	Nematoda	Steinernema_carpocapsae	Genome
Metazoa	Annelida	Capitella_teleta.fasta	Genome
Metazoa	Annelida	Owenia_fusiformis.fasta	Genome
Metazoa	Annelida	Dimorphilus_gyrociliatus.fasta	Genome
Metazoa	Annelida	Helobdella_robusta.fasta	Genome
Metazoa	Annelida	Eisenia_andrei.fasta	Genome
Metazoa	Mollusca	Biomphalaria_glabrata.fasta	Genome
Metazoa	Mollusca	Lottia_gigantea.fasta	Genome
Metazoa	Mollusca	Scapharca_broughtonii.fasta	Genome
Metazoa	Mollusca	Crassostrea_gigas.fasta	Genome
Metazoa	Mollusca	Octopus_bimaculoides.fasta	Genome
Metazoa	Nemertea	Notospermus_geniculatus.fasta	Genome
Metazoa	Phoronida	Phoronis_australis.fasta	Genome
Metazoa	Brachipoda	Lingula_anatina.fasta	Genome
Metazoa	Bryozoa	Bugula_neritina	Genome
Metazoa	Platyhelminta	Echinoccocus_multilocularis.fasta	Genome
Metazoa	Platyhelminta	Schistosoma_mansoni.fasta	Genome
Metazoa	Platyhelminta	Macrostomum_lignano.fasta	Genome
Metazoa	Rotifera	Adineta_vaga.fasta	Genome
Metazoa	Rotifera	Brachionus_plicatilis	Genome
Metazoa	Dicyemid	Dicyema_japonicum.fasta	Genome
Metazoa	Acoel	Praesagittifera_naikaiensis.fasta	Genome
Metazoa	Acoel	Hofstenia_miamia.fasta	Genome
Metazoa	Cnidaria	Nematostella_vectensis.fasta	Genome
Metazoa	Cnidaria	Aiptasia_spp.fasta	Genome
Metazoa	Cnidaria	Acropora_digitifera.fasta	Genome
Metazoa	Cnidaria	Galaxea_fascicularis.fasta.gz	Genome
Metazoa	Cnidaria	Fungia_spp.fasta.gz	Genome
Metazoa	Cnidaria	Goniastrea_aspera.fasta.gz	Genome
Metazoa	Cnidaria	Calvadosia_cruxmelitensis.fasta.gz	Genome
Metazoa	Cnidaria	Aurelia_aurita_GOLD.fasta.gz	Genome
Metazoa	Cnidaria	Cassiopea_xamachana.fasta.gz	Genome
Metazoa	Cnidaria	Rhopilema_esculentum.fasta	Genome
Metazoa	Cnidaria	Sanderia_malayensis.fasta	Genome
Metazoa	Cnidaria	Alatina_alata.fasta.gz	Genome
Metazoa	Cnidaria	Morbakka_virulenta.fasta	Genome
Metazoa	Cnidaria	Clytia_hemisphaerica.fasta	Genome
Metazoa	Cnidaria	Hydra_vulgaris.fasta	Genome
Metazoa	Cnidaria	Thelohanellus_kitauei.fasta	Genome
Metazoa	Placozoa	Hoilungia_hongkongensis.fasta.gz	Genome
Metazoa	Placozoa	Trichoplax_adhaerens.fasta	Genome
Metazoa	Placozoa	Hormiphora_californensis.fasta	Genome
Metazoa	Ctenophora	Pleurobrachia_bachei.fasta	Genome
Metazoa	Ctenophora	Mnemiopsis_leidyi.fasta	Genome
Metazoa	Porifera	Oscarella_carmela.fasta	Genome
Metazoa	Porifera	Oopsacas_minuta.fasta	Genome
Metazoa	Porifera	Tethya_wilhelma.fasta	Genome
Metazoa	Porifera	Ephydatia_muelleri.fasta	Genome
Metazoa	Porifera	Amphimedon_queenslandica.fasta	Genome
Metazoa	Porifera	Sycon_ciliatum.fasta	Genome
Choanoflagellata		Monosiga_brevicollis.fasta	Genome
Choanoflagellata		Salpingoeca_rosetta.fasta	Genome
Choanoflagellata		Acanthoeca_spectabilis	Transcriptome
Choanoflagellata		Choanoeca_perplexa	Transcriptome
Choanoflagellata		Choanoeca_flexa	Transcriptome
Choanoflagellata		Codosiga_hollandica	Transcriptome
Choanoflagellata		Diaphanoeca_grandis	Transcriptome
Choanoflagellata		Didymoeca_costata	Transcriptome
Choanoflagellata		Hartaetosiga_balthica	Transcriptome
Choanoflagellata		Hartaetosiga_gracilis	Transcriptome
Choanoflagellata		Helgoeca_nana	Transcriptome
Choanoflagellata		Microstomoeca_roanoka	Transcriptome
Choanoflagellata		Mylnosiga_fluctuans	Transcriptome
Choanoflagellata		Salpingoeca_dolichothecata	Transcriptome
Choanoflagellata		Salpingoeca_helianthica	Transcriptome
Choanoflagellata		Salpingoeca_infusionum	Transcriptome
Choanoflagellata		Salpingoeca_kvevrii	Transcriptome
Choanoflagellata		Salpingoeca_macrocollata	Transcriptome
Choanoflagellata		Salpingoeca_punica	Transcriptome
Choanoflagellata		Salpingoeca_urceolata	Transcriptome
Choanoflagellata		Savillea_parva	Transcriptome
Choanoflagellata		Stephanoeca_diplocostata.Australia	Transcriptome
Choanoflagellata		Stephanoeca_diplocostata.France	Transcriptome
Filasterea		Capsaspora_owczarzaki.fasta	Genome
Filasterea		Ministeria_vibrans.fasta	Metagenome
Filasterea		Pigoraptor_chileana.fasta	Metagenome
Filasterea		Pigoraptor_veitnamica.fasta	Metagenome
Ichthyosporea		Sphaeroforma_arctica.fasta	Genome
Ichthyosporea		Creolimax_fragrantissima.fasta	Genome
Ichthyosporea		Abeoforma_whisleri.fasta	Genome
Ichthyosporea		Pirum_gemmata.fasta	Genome
Ichthyosporea		Amoebidium_applachense.fasta	Genome
Ichthyosporea		Ichthyophonus_hoferi.fasta	Genome
Ichthyosporea		Chromosphaera_perkinsii.fasta	Genome
Corallochytrea		Corallochytrium_limacisporum.fasta	Genome
Fungi	Ascomycota	Schizosaccharomyces_pombe.fasta	Genome
Fungi	Ascomycota	Tuber_melanosporum.fasta	Genome
Fungi	Ascomycota	Neurospora_crassa.fasta	Genome
Fungi	Ascomycota	Saccharomyces_cerevisiae.fasta	Genome
Fungi	Basidiomycota	Cryptococcus_neoformans.fasta	Genome
Fungi	Basidiomycota	Coprinopsis_cinerea.fasta	Genome
Fungi	Basidiomycota	Ustilago_maydis.fasta	Genome
Fungi	Mucoromycota	Mortierella_verticillata.fasta	Genome
Fungi	Mucoromycota	Phycomyces_blakesleeanus.fasta	Genome
Fungi	Mucoromycota	Mucor_circinelloides.fasta	Genome
Fungi	Mucoromycota	Rhizopus_oryzae.fasta	Genome
Fungi	Chytridiomycota	Umbelopsis_ramanniana.fasta	Genome
Fungi	Chytridiomycota	Allomyces_macrogynus.fasta	Genome
Fungi	Chytridiomycota	Catenaria_anguillulae.fasta	Genome
Fungi	Chytridiomycota	Batrachochytrium_dendrobatidis.fasta	Genome
Fungi	Chytridiomycota	Spizellomyces_punctatus.fasta	Genome
Fungi	Chytridiomycota	Rhizophagus_irregularis.fasta	Genome
Fungi	Chytridiomycota	Coemansia_reversa.fasta	Genome
Fungi	Chytridiomycota	Conidiobolus_coronatus.fasta	Genome
Fungi	Chytridiomycota	Gonapodya_prolifera.fasta	Genome
Fungi	Chytridiomycota	Piromyces_spE2.fasta	Genome
Fungi	Aphelidea	Amoeboaphelidium_protococcarum.fasta	Genome
Fungi	Microsporidia	Encephalitozoon_cuniculi.fasta	Genome
Fungi	Microsporidia	Nematocida_parisii.fasta	Genome
Fungi	Microsporidia	Paramicrosporidium_saccamoebae.fasta.gz	Genome
Fungi	Rozellida	Rozella_allomycis.fasta	Genome
Discicristoidea		Parvularia_atlantis.fasta.gz	Metagenome
Discicristoidea		Fonticula_alba.fasta	Genome
Apusozoa		Thecamonas_trahens.fasta	Genome
Breviatea		Pygsuia_biforma.fasta	Transcriptome
Amoebozoa		Dictyostelium_discoideum.fasta	Genome
Amoebozoa		Polysphondylium_pallidum.fasta	Genome
Amoebozoa		Enthamoeba_histolytica.fasta	Genome
Amoebozoa		Acanthamoeba_castellanii.fasta	Genome
